# Supplementary material for: Effects of Long-Term Serum Starvation on Autophagy, Metabolism, and Differentiation of Porcine Skeletal Muscle Satellite Cells
Source: Vet Sci. 2024 Dec 30;12(1):11. doi: 10.3390/vetsci12010011 (PMC11768654; doi:10.3390/vetsci12010011)
Supplement: Supplementary file 1 [file vetsci-12-00011-s001.zip]

Archive with 1 entries (1 files):
- vetsci-3325931-supplementary.pdf
